# Supplementary material for: Valence electron concentration as key parameter to control the fracture resistance of refractory high-entropy carbides
Source: Sci Adv. 2023 Sep 13;9(37):eadi2960. doi: 10.1126/sciadv.adi2960 (PMC10499311; doi:10.1126/sciadv.adi2960)
Supplement: Supplementary file 3 — Movies S1 to S4 [file sciadv.adi2960_movies_s1_to_s4.zip]

Archive with 4 entries (4 files):
- adi2960_Movie_S1.mov
- adi2960_Movie_S2.mov
- adi2960_Movie_S3.mov
- adi2960_Movie_S4.mov
